# Supplementary material for: Accumulation of Metals in the Environment and Grazing Livestock near A Mongolian Mining Area
Source: Toxics. 2022 Dec 10;10(12):773. doi: 10.3390/toxics10120773 (PMC9783985; doi:10.3390/toxics10120773)
Supplement: Supplementary file 1 [file toxics-10-00773-s001.zip]

Archive with 1 entries (1 files):
- toxics-2023491-supplementary.pdf
